# Supplementary material for: The Relationship between Acid Production and the Microbial Community of Newly Produced Coal Gangue in the Early Oxidation Stage
Source: Microorganisms. 2023 Oct 25;11(11):2626. doi: 10.3390/microorganisms11112626 (PMC10673393; doi:10.3390/microorganisms11112626)
Supplement: Supplementary file 1 [file microorganisms-11-02626-s001.zip]

Archive with 1 entries (1 files):
- microorganisms-2650374-supplementary.pdf
